# Supplementary material for: Assessing the Impact of Influenza Vaccination Timing on Experimental Arthritis: Effects on Disease Progression and Inflammatory Biomarkers
Source: Int J Mol Sci. 2024 Mar 14;25(6):3292. doi: 10.3390/ijms25063292 (PMC10969894; doi:10.3390/ijms25063292)
Supplement: Supplementary file 1 [file ijms-25-03292-s001.zip]

Archive with 1 entries (1 files):
- ijms-2857108-supplementary.pdf
